# Supplementary material for: Polymorphisms within the SARS-CoV-2 Human Receptor Genes Associate with Variable Disease Outcomes across Ethnicities
Source: Genes (Basel). 2023 Sep 14;14(9):1798. doi: 10.3390/genes14091798 (PMC10531089; doi:10.3390/genes14091798)
Supplement: Supplementary file 1 [file genes-14-01798-s001.zip]

Archive with 1 entries (1 files):
- genes-2594619-supplementary.pdf
